# Supplementary material for: Effects of Wildfire on Soil CO2 Emission and Bacterial Community in Plantations
Source: Microorganisms. 2024 Aug 13;12(8):1666. doi: 10.3390/microorganisms12081666 (PMC11357302; doi:10.3390/microorganisms12081666)
Supplement: Supplementary file 1 [file microorganisms-12-01666-s001.zip]

Archive with 1 entries (1 files):
- microorganisms-3141979-supplementary.pdf
